# Supplementary material for: A Pan-Cancer Assessment of RB1/TP53 Co-Mutations
Source: Cancers (Basel). 2022 Aug 30;14(17):4199. doi: 10.3390/cancers14174199 (PMC9454436; doi:10.3390/cancers14174199)
Supplement: Supplementary file 1 [file cancers-14-04199-s001.zip]

Archive with 2 entries (2 files):
- Supplementary_Tables.xlsx
- supp_figures.pdf
